# Supplementary material for: Understanding the Role of Yes-Associated Protein (YAP) Signaling in the Transformation of Lens Epithelial Cells (EMT) and Fibrosis
Source: Biomolecules. 2023 Dec 9;13(12):1767. doi: 10.3390/biom13121767 (PMC10741558; doi:10.3390/biom13121767)
Supplement: Supplementary file 1 [file biomolecules-13-01767-s001.zip]

Archive with 1 entries (1 files):
- biomolecules-2716275-supplementary.pdf
